# Supplementary material for: Peripheral circular RNAs hsa_circ_0075436 and hsa_circ_0005729 as diagnostic and prognostic biomarkers in acute ischemic stroke: expression profiles and mechanistic insights
Source: Front Mol Biosci. 2025 Oct 1;12:1657284. doi: 10.3389/fmolb.2025.1657284 (PMC12520956; doi:10.3389/fmolb.2025.1657284)
Supplement: Supplementary file 1 [file DataSheet1.zip]

Archive with 13 entries (12 files):
- Supplementary files/
- Supplementary files/.DS_Store
- __MACOSX/Supplementary files/._.DS_Store
- Supplementary files/Supplementary Figure S1.tiff
- __MACOSX/Supplementary files/._Supplementary Figure S1.tiff
- Supplementary files/Supplementary Figure S2.tiff
- __MACOSX/Supplementary files/._Supplementary Figure S2.tiff
- Supplementary files/Supplementary Figure S3.tiff
- __MACOSX/Supplementary files/._Supplementary Figure S3.tiff
- Supplementary files/Supplementary Figure S4.tiff
- __MACOSX/Supplementary files/._Supplementary Figure S4.tiff
- Supplementary files/Supplementary_Material.docx
- __MACOSX/Supplementary files/._Supplementary_Material.docx
